# Supplementary material for: A Whole-Genome Survey and the Mitochondrial Genome of Acanthocepola indica Provide Insights into Its Phylogenetic Relationships in Priacanthiformes
Source: Animals (Basel). 2024 Nov 13;14(22):3257. doi: 10.3390/ani14223257 (PMC11590942; doi:10.3390/ani14223257)
Supplement: Supplementary file 1 [file animals-14-03257-s001.zip]

Archive with 1 entries (1 files):
- animals-3247839-supplementary.pdf
